# Supplementary material for: Earthworms accelerate rice straw decomposition and maintenance of soil organic carbon dynamics in rice agroecosystems
Source: PeerJ. 2020 Sep 17;8:e9870. doi: 10.7717/peerj.9870 (PMC7502234; doi:10.7717/peerj.9870)
Supplement: Supplemental Information 2 [file peerj-08-9870-s002.zip]

Archive with 47 entries (45 files):
- rdb/
- rdb/csort.frm
- rdb/csort.MYD
- rdb/csort.MYI
- rdb/db.opt
- rdb/jterms.frm
- rdb/jterms.MYD
- rdb/jterms.MYI
- rdb/misc.frm
- rdb/misc.MYD
- rdb/misc.MYI
- rdb/pdf_index.frm
- rdb/pdf_index.MYD
- rdb/pdf_index.MYI
- rdb/refs.frm
- rdb/refs.MYD
- rdb/refs.MYI
- rdb/refs_ext.frm
- rdb/refs_ext.MYD
- rdb/refs_ext.MYI
- rdb/reftype.frm
- rdb/terms.frm
- rdb/terms.MYD
- rdb/terms.MYI
- tdb/
- tdb/csort.frm
- tdb/csort.MYD
- tdb/csort.MYI
- tdb/db.opt
- tdb/jterms.frm
- tdb/jterms.MYD
- tdb/jterms.MYI
- tdb/misc.frm
- tdb/misc.MYD
- tdb/misc.MYI
- tdb/pdf_index.frm
- tdb/pdf_index.MYD
- tdb/pdf_index.MYI
- tdb/refs.frm
- tdb/refs.MYD
- tdb/refs.MYI
- tdb/refs_ext.frm
- tdb/refs_ext.MYD
- tdb/refs_ext.MYI
- tdb/terms.frm
- tdb/terms.MYD
- tdb/terms.MYI
